# Supplementary material for: Bridging Distance, Delivering Care: Pediatric Tele-Nutrition in the Digital Health Era—A Narrative Review
Source: Healthcare (Basel). 2025 Nov 28;13(23):3107. doi: 10.3390/healthcare13233107 (PMC12692263; doi:10.3390/healthcare13233107)
Supplement: Supplementary file 1 [file healthcare-13-03107-s001.zip]

Archive with 1 entries (1 files):
- healthcare-4002084-supplementary.pdf
